# Supplementary material for: Exploring [11C]CPPC as a CSF1R-targeted PET imaging marker for early Parkinson’s disease severity
Source: J Clin Invest. 2025 Apr 15;135(12):e186591. doi: 10.1172/JCI186591 (PMC12165784; doi:10.1172/JCI186591)
Supplement: Supporting data values [file jci-135-186591-s090.xlsx]

## Sheet: Fig 1B
MB			Cing
Con	PD		Con	PD
9.3	14.2		12.4	20.1
5.4	9.8		9.6	16.5
3.8	22.1		7.5	18.2
6.1	19.6		8.5	20.6

## Sheet: Fig 1D
MB			Cing			Post			Tem			CB			Coud
Control	PD		Control	PD		Control	PD		Control	PD		Control	PD		Control	PD
0.249595	60.9727		0.09615	4.99313		1.25818	19.7417		0.585507	10.4524		1.36696	1.6084		0.448795	2.54612
0.404434	49.8128		0.167479	5.78857		0.546284	11.3757		1.72454	3.70862		0.944931	14.3345		0.469581	4.98117
1.47333	61.1063		2.71774	4.66205		0.437508	23.5101		0.426556	13.3415		0.899896	17.0271		2.55037	7.85571
1.87264	71.8917		1.01863	3.49		1.75803	27.6854		1.26339	7.94054		0.788211	13.5802		0.531253	3.20405

## Sheet: Fig 3A
Control	Control	PD	PD
IPC	IPC	IPC	IPC
GM	WM	GM	WM
5.47865	0	119.136	63.6998
8.78591	7.99423	12.6385	4.39278
80.738	4.18947	7.2635	0.744965
13.5784	6.68023	94.4014	44.3183
8.33989	1.86296	198.827	101.868
6.43166	4.33	101.246	55.5534

## Sheet: Fig 3B
Control	Control	Control	PD	PD	PD	PD
CN	MB	BG	IPC	CN	MB	BG
5.2706	0.22338	0.46939	63.6998	0.515745	0.561735	0.04599
1.04134	0.792415	2.84335	4.39278	2.1462	4.1537	6.7087
0.103295	0	0.719415	0.744965	1.0147	3.3142	0.917245
0	0	1.65564	44.3183	3.46385	0	3.7157
0	0	0	101.868	0	0	0
0	0	0	55.5534	0	0	0

## Sheet: Fig 3C
Control	Control	Control	PD	PD	PD	PD
CN	MB	BG	IPC	CN	MB	BG
0.71321	4.40226	0.85045	119.136	1.93487	1.87573	0.71613
3.39341	12.5998	31.5032	12.6385	17.9507	14.6292	17.6222
0.01898	1.74105	4.87494	7.2635	19.4837	8.13147	3.85622
0	4.21137	0	94.4014	23.517	10.0302	10.3952
0	0	0	198.827	0	9.59585	0
0	0	0	101.246	0	0	0

## Sheet: Fig 4 & Supp Tbl 2
Control	Control	Control	Control	Control	Control	Control	Control	Control	Control	Control	Control	Control	Control	Control	Control	Control	PD-mild	PD-mild	PD-mild	PD-mild	PD-mild	PD-mild	PD-mild	PD-mild	PD-mild	PD-mild	PD-mild	PD-mild	PD-mild	PD-mild	PD-mild	PD-mild	PD-mild	PD-mod	PD-mod	PD-mod	PD-mod	PD-mod	PD-mod	PD-mod	PD-mod	PD-mod	PD-mod	PD-mod	PD-mod	PD-mod	PD-mod	PD-mod	PD-mod
vt_Brainstem	vt_GM	vt_CBx	vt_Th	vt_Str	vt_Hp	vt_CC	vt_TC	vt_OC	vt_CIN	vt_FC	vt_PC	vt_Caudate	vt_Putamen	vt_Pallidum	vt_ACC	vt_PCC	vt_Brainstem	vt_GM	vt_CBx	vt_Th	vt_Str	vt_Hp	vt_CC	vt_TC	vt_OC	vt_CIN	vt_FC	vt_PC	vt_Caudate	vt_Putamen	vt_Pallidum	vt_ACC	vt_PCC	vt_Brainstem	vt_GM	vt_CBx	vt_Th	vt_Str	vt_Hp	vt_CC	vt_TC	vt_OC	vt_CIN	vt_FC	vt_PC	vt_Caudate	vt_Putamen	vt_Pallidum	vt_ACC
14.182	18.0239	16.1296	20.3971	20.4549	17.8638	11.4321	19.0242	17.1007	18.2857	17.9918	18.0482	17.9271	22.1514	22.9147	17.7307	19.2959	16.0016	18.6275	17.8646	22.4917	23.3764	19.4711	9.24689	19.6272	18.1749	18.952	19.134	19.265	19.7259	26.1404	25.2524	17.8741	19.8198	23.0904	28.9333	26.8806	33.7672	37.2593	29.3129	13.6903	30.6792	26.0957	27.4561	28.6653	30.2442	34.0724	39.0306	33.9742	25.3086
16.5224	19.343	17.2754	22.9951	22.4734	19.09	13.0544	21.258	18.0663	20.7902	19.2324	19.1144	18.6666	25.421	24.3772	20.4711	21.9041	13.6303	16.6471	15.7447	20.0276	19.9349	16.7778	10.4719	17.7141	15.5564	18.0085	17.2495	16.8613	16.4385	22.403	22.5339	17.479	18.741	21.9612	24.3044	24.6766	27.4273	28.438	24.8684	13.0377	26.4829	24.0439	25.0723	24.6446	25.2811	26.292	30.2087	26.3146	23.9628
13.4299	15.396	14.1104	17.6365	18.4571	16.147	8.69761	16.9336	13.9799	15.8357	15.5028	14.9415	14.9242	20.8291	18.7029	15.2704	16.0729	14.6774	18.5652	16.0452	22.334	23.2418	19.4316	10.1218	18.8477	15.5411	18.679	19.3577	18.5817	21.6993	23.985	22.6588	19.7923	18.9427	20.3757	22.4897	20.3666	26.7301	29.6044	23.8951	10.5413	24.1253	18.9829	22.9029	22.5684	22.1997	25.1407	32.7264	32.1353	20.7842
15.6674	19.4683	17.9318	21.4683	22.0113	20.1155	13.9844	20.3374	19.0718	19.3152	19.1042	19.946	19.2138	24.1717	22.5752	18.9159	20.253	18.5256	21.7167	20.3295	24.4576	25.6317	22.224	10.8657	22.7897	21.1723	21.4037	21.8667	22.6114	21.2494	28.6496	26.1902	19.495	24.2562	19.8329	23.1954	21.7989	27.3386	28.9387	22.6316	9.53987	25.4732	22.1027	21.9966	22.5475	23.4894	21.3051	32.2064	29.6243	19.6102
18.6862	22.0814	19.9256	25.7582	26.1813	23.5188	12.7039	23.6241	20.9131	22.8605	22.0742	22.1847	25.0548	26.9646	24.9818	21.9063	23.5094	14.8083	18.2331	17.5617	20.7767	21.4965	17.2739	9.14073	19.5425	18.0443	17.8043	17.8068	18.624	18.1685	23.6546	22.941	15.0306	18.0413
17.6949	20.8253	19.2005	23.56	22.4711	20.0533	13.0614	21.8535	20.0475	21.4845	21.0364	21.3886	19.8908	24.2571	23.7425	21.4304	22.6097	17.3177	20.4002	18.9907	23.6072	22.5145	18.9579	13.1867	21.6689	19.4766	21.6827	20.0555	20.1788	18.2748	25.2548	22.4079	21.6783	22.3168
14.3495	18.5806	15.8136	20.9585	20.1756	17.5293	9.06531	18.9804	17.5491	18.8004	18.6462	18.6007	17.8678	21.7733	21.1423	17.9295	19.6663	17.4101	20.6077	18.5167	24.046	25.1596	20.872	11.9069	21.2264	19.5936	20.8377	20.7723	21.0297	21.4252	27.9744	25.4472	19.9934	21.5623
21.954	24.002	22.0003	27.5816	25.8197	22.462	15.8065	25.61	22.6156	25.7659	23.9022	23.0896	22.1326	28.4894	30.7629	25.6364	27.2264	15.8998	18.4613	16.2482	20.8391	20.2588	17.9279	13.2322	19.6609	17.4346	19.0138	18.6279	18.8406	18.0699	21.726	19.9968	18.439	20.2798
17.508	20.2552	17.8673	24.0419	24.4842	21.6519	12.8518	20.844	16.9557	20.7801	20.6095	20.4752	22.9929	25.6762	23.3067	20.8997	21.7298
24.3727	27.2875	26.6225	30.1683	31.2928	27.4442	29.9572	31.4384	27.1407	31.8795	26.835	27.1576	23.2148	37.635	36.5655	32.6476	33.4583
[truncated: 1 more columns]

## Sheet: Fig 5
		Regional VT
Group	mupdrs_2	BrainStem_o	GM	CBx	Th	Str	Hp	CC	TC	OC	CIN	FC	PC	Caudate	Putamen	Pallidum	ACC	PCC
PD-mild	0	16.0016	18.6275	17.8646	22.4917	23.3764	19.4711	9.24689	19.6272	18.1749	18.952	19.134	19.265	19.7259	26.1404	25.2524	17.8741	19.8198
PD-mild	2	13.6303	16.6471	15.7447	20.0276	19.9349	16.7778	10.4719	17.7141	15.5564	18.0085	17.2495	16.8613	16.4385	22.403	22.5339	17.479	18.741
PD-mild	1	14.6774	18.5652	16.0452	22.334	23.2418	19.4316	10.1218	18.8477	15.5411	18.679	19.3577	18.5817	21.6993	23.985	22.6588	19.7923	18.9427
PD-mild	4	18.5256	21.7167	20.3295	24.4576	25.6317	22.224	10.8657	22.7897	21.1723	21.4037	21.8667	22.6114	21.2494	28.6496	26.1902	19.495	24.2562
PD-mild	5	14.8083	18.2331	17.5617	20.7767	21.4965	17.2739	9.14073	19.5425	18.0443	17.8043	17.8068	18.624	18.1685	23.6546	22.941	15.0306	18.0413
PD-mild	3	17.3177	20.4002	18.9907	23.6072	22.5145	18.9579	13.1867	21.6689	19.4766	21.6827	20.0555	20.1788	18.2748	25.2548	22.4079	21.6783	22.3168
PD-mild	5	17.4101	20.6077	18.5167	24.046	25.1596	20.872	11.9069	21.2264	19.5936	20.8377	20.7723	21.0297	21.4252	27.9744	25.4472	19.9934	21.5623
PD-mild	5	15.8998	18.4613	16.2482	20.8391	20.2588	17.9279	13.2322	19.6609	17.4346	19.0138	18.6279	18.8406	18.0699	21.726	19.9968	18.439	20.2798
PD-mod	10	23.0904	28.9333	26.8806	33.7672	37.2593	29.3129	13.6903	30.6792	26.0957	27.4561	28.6653	30.2442	34.0724	39.0306	33.9742	25.3086	28.2683
PD-mod	13	21.9612	24.3044	24.6766	27.4273	28.438	24.8684	13.0377	26.4829	24.0439	25.0723	24.6446	25.2811	26.292	30.2087	26.3146	23.9628	27.7465
PD-mod	9	20.3757	22.4897	20.3666	26.7301	29.6044	23.8951	10.5413	24.1253	18.9829	22.9029	22.5684	22.1997	25.1407	32.7264	32.1353	20.7842	23.4352
PD-mod	16	19.8329	23.1954	21.7989	27.3386	28.9387	22.6316	9.53987	25.4732	22.1027	21.9966	22.5475	23.4894	21.3051	32.2064	29.6243	19.6102	23.4667

## Sheet: Tbl 1.
Controls	PD-all	PD-NC	PD-MCI	PD-Mild	PD-Moderate	Controls	PD-all	PD-NC	PD-MCI	PD-Mild	PD-Moderate	Controls	PD-all	PD-NC	PD-MCI	PD-Mild	PD-Moderate	Controls	PD-all	PD-NC	PD-MCI	PD-Mild	PD-Moderate	Controls	PD-all	PD-NC	PD-MCI	PD-Mild	PD-Moderate	Controls	PD-all	PD-NC	PD-MCI	PD-Mild	PD-Moderate
Age	Age	Age	Age	Age	Age	LEDD	LEDD	LEDD	LEDD	LEDD	LEDD	mupdrs_3	mupdrs_3	mupdrs_3	mupdrs_3	mupdrs_3	mupdrs_3	mupdrs_2	mupdrs_2	mupdrs_2	mupdrs_2	mupdrs_2	mupdrs_2	moca_t~l	moca_t~l	moca_t~l	moca_t~l	moca_t~l	moca_t~l	bdi_to~l	bdi_to~l	bdi_to~l	bdi_to~l	bdi_to~l	bdi_to~l
69.6361	70.4389	73.7889	70.4389	70.4389	70.1083	0	300	300	300	300	0	1	21	19	21	21	29	0	0	1	0	0	10	28	24	26	24	24	22	4	0	2	0	0	12
60.4833	61.1222	71.2333	61.1222	61.1222	71.2333	0	300	300	300	300	300	1	22	15	22	22	15	0	2	13	2	2	13	30	25	29	25	25	29	5	6	3	6	6	3
72.7722	73.7889	67.95	68.5417	73.7889	71.6472	0	300	600	225	300	600	5	19	21	27	19	30	0	1	5	4	1	9	20	26	29	24	26	28	0	2	10	12	2	11
69.7472	68.5417	56.3861	70.1083	68.5417	74.8028	0	225	400	0	225	500	7	27	22	29	27	46	1	4	3	10	4	16	27	24	28	22	24	19	5	12	9	12	12	6
62.3639	70.1083	71.6472	74.8028	67.95		0	0	600	500	600		3	29	30	46	21		0	10	9	16	5		26	22	28	19	29		0	12	11	6	10
62.6472	71.2333	63.2694	76.1722	56.3861		0	300	500	300	400		4	15	24	20	22		0	13	5	5	3		28	29	27	21	28		0	3	7	0	9
61.1083	67.95			76.1722		0	600			300		1	21			20		0	5			5		29	29			21		0	10			0
66.0167	56.3861			63.2694		0	400			500		5	22			24		0	3			5		26	28			27		5	9			7
67	71.6472					0	600					2	30					1	9					25	28					0	11
61.1111	74.8028					0	500					2	46					0	16					28	19					0	6
	76.1722						300						20						5						21						0
	63.2694						500						24						5						27						7

## Sheet: Tbl 2
		Regional VT
Group	mupdrs_2	BrainStem_o	GM	CBx	Th	Str	Hp	CC	TC	OC	CIN	FC	PC	Caudate	Putamen	Pallidum	ACC	PCC
PD-mild	0	16.0016	18.6275	17.8646	22.4917	23.3764	19.4711	9.24689	19.6272	18.1749	18.952	19.134	19.265	19.7259	26.1404	25.2524	17.8741	19.8198
PD-mild	2	13.6303	16.6471	15.7447	20.0276	19.9349	16.7778	10.4719	17.7141	15.5564	18.0085	17.2495	16.8613	16.4385	22.403	22.5339	17.479	18.741
PD-mild	1	14.6774	18.5652	16.0452	22.334	23.2418	19.4316	10.1218	18.8477	15.5411	18.679	19.3577	18.5817	21.6993	23.985	22.6588	19.7923	18.9427
PD-mild	4	18.5256	21.7167	20.3295	24.4576	25.6317	22.224	10.8657	22.7897	21.1723	21.4037	21.8667	22.6114	21.2494	28.6496	26.1902	19.495	24.2562
PD-mild	5	14.8083	18.2331	17.5617	20.7767	21.4965	17.2739	9.14073	19.5425	18.0443	17.8043	17.8068	18.624	18.1685	23.6546	22.941	15.0306	18.0413
PD-mild	3	17.3177	20.4002	18.9907	23.6072	22.5145	18.9579	13.1867	21.6689	19.4766	21.6827	20.0555	20.1788	18.2748	25.2548	22.4079	21.6783	22.3168
PD-mild	5	17.4101	20.6077	18.5167	24.046	25.1596	20.872	11.9069	21.2264	19.5936	20.8377	20.7723	21.0297	21.4252	27.9744	25.4472	19.9934	21.5623
PD-mild	5	15.8998	18.4613	16.2482	20.8391	20.2588	17.9279	13.2322	19.6609	17.4346	19.0138	18.6279	18.8406	18.0699	21.726	19.9968	18.439	20.2798
PD-mod	10	23.0904	28.9333	26.8806	33.7672	37.2593	29.3129	13.6903	30.6792	26.0957	27.4561	28.6653	30.2442	34.0724	39.0306	33.9742	25.3086	28.2683
PD-mod	13	21.9612	24.3044	24.6766	27.4273	28.438	24.8684	13.0377	26.4829	24.0439	25.0723	24.6446	25.2811	26.292	30.2087	26.3146	23.9628	27.7465
PD-mod	9	20.3757	22.4897	20.3666	26.7301	29.6044	23.8951	10.5413	24.1253	18.9829	22.9029	22.5684	22.1997	25.1407	32.7264	32.1353	20.7842	23.4352
PD-mod	16	19.8329	23.1954	21.7989	27.3386	28.9387	22.6316	9.53987	25.4732	22.1027	21.9966	22.5475	23.4894	21.3051	32.2064	29.6243	19.6102	23.4667

## Sheet: Tbl 3
		Regional VT
Group	fluen_asp	BrainStem_o	GM	CBx	Th	Str	Hp	CC	TC	OC	CIN	FC	PC	Caudate	Putamen	Pallidum	ACC	PCC
PD-mild	34	16.0016	18.6275	17.8646	22.4917	23.3764	19.4711	9.24689	19.6272	18.1749	18.952	19.134	19.265	19.7259	26.1404	25.2524	17.8741	19.8198
PD-mild	48	13.6303	16.6471	15.7447	20.0276	19.9349	16.7778	10.4719	17.7141	15.5564	18.0085	17.2495	16.8613	16.4385	22.403	22.5339	17.479	18.741
PD-mild	70	14.6774	18.5652	16.0452	22.334	23.2418	19.4316	10.1218	18.8477	15.5411	18.679	19.3577	18.5817	21.6993	23.985	22.6588	19.7923	18.9427
PD-mild	37	18.5256	21.7167	20.3295	24.4576	25.6317	22.224	10.8657	22.7897	21.1723	21.4037	21.8667	22.6114	21.2494	28.6496	26.1902	19.495	24.2562
PD-mild	46	14.8083	18.2331	17.5617	20.7767	21.4965	17.2739	9.14073	19.5425	18.0443	17.8043	17.8068	18.624	18.1685	23.6546	22.941	15.0306	18.0413
PD-mild	41	17.3177	20.4002	18.9907	23.6072	22.5145	18.9579	13.1867	21.6689	19.4766	21.6827	20.0555	20.1788	18.2748	25.2548	22.4079	21.6783	22.3168
PD-mild	42	17.4101	20.6077	18.5167	24.046	25.1596	20.872	11.9069	21.2264	19.5936	20.8377	20.7723	21.0297	21.4252	27.9744	25.4472	19.9934	21.5623
PD-mild	51	15.8998	18.4613	16.2482	20.8391	20.2588	17.9279	13.2322	19.6609	17.4346	19.0138	18.6279	18.8406	18.0699	21.726	19.9968	18.439	20.2798
PD-mod	29	23.0904	28.9333	26.8806	33.7672	37.2593	29.3129	13.6903	30.6792	26.0957	27.4561	28.6653	30.2442	34.0724	39.0306	33.9742	25.3086	28.2683
PD-mod	36	21.9612	24.3044	24.6766	27.4273	28.438	24.8684	13.0377	26.4829	24.0439	25.0723	24.6446	25.2811	26.292	30.2087	26.3146	23.9628	27.7465
PD-mod	36	20.3757	22.4897	20.3666	26.7301	29.6044	23.8951	10.5413	24.1253	18.9829	22.9029	22.5684	22.1997	25.1407	32.7264	32.1353	20.7842	23.4352
PD-mod	24	19.8329	23.1954	21.7989	27.3386	28.9387	22.6316	9.53987	25.4732	22.1027	21.9966	22.5475	23.4894	21.3051	32.2064	29.6243	19.6102	23.4667
